# Supplementary material for: Comprehensive analysis of LAMC1 expression and prognostic value in kidney renal papillary cell carcinoma and clear cell carcinoma
Source: Front Mol Biosci. 2022 Sep 16;9:988777. doi: 10.3389/fmolb.2022.988777 (PMC9523316; doi:10.3389/fmolb.2022.988777)
Supplement: Supplementary file 2 [file Table2.XLSX]

## Sheet: Sheet1
Table S2. Expression of LAMC gene family in RCC samples.
	Type of kidney cancer versus normal kidney tissue	Fold change	t-test	FDR-value	References	PMID	GSE
LAMC1	Papillary Renal Cell Carcinoma vs. Normal	2.794	5.008	2.66E-04	Yusenko Renal Statistics	19445733	GSE11151
	Clear Cell Renal Cell Carcinoma vs. Normal	2.103	4.563	2.24E-03	Yusenko Renal Statistics	19445733	GSE11151
	Clear Cell Renal Cell Carcinoma vs. Normal	2.455	7.709	2.04E-05	Gumz Renal Statistics	17699851	GSE6344
	Papillary Renal Cell Carcinoma vs. Normal	3.611	12.442	2.47E-08	Jones Renal Statistics	16115910	GSE15641
	Clear Cell Renal Cell Carcinoma vs. Normal	2.258	7.956	2.52E-08	Jones Renal Statistics	16115910	GSE15641
	Clear Cell Renal Cell Carcinoma vs. Normal	2.302	4.220	1.09E-03	Lenburg Renal Statistics	14641932	GSE781
	Non-Hereditary Clear Cell Renal Cell Carcinoma vs. Normal	2.259	7.019	1.31E-06	Beroukhim Renal Statistics	19470766	GSE14994
LAMC2	Papillary Renal Cell Carcinoma vs. Normal	5.346	4.017	1.05E-03	Yusenko Renal Statistics	19445733	GSE11151
LAMC3	Papillary Renal Cell Carcinoma vs. Normal	-4.194	-8.574	1.08E-07	Yusenko Renal Statistics	19445733	GSE11151
	Clear Cell Renal Cell Carcinoma vs. Normal	-3.170	-4.925	7.02E-05	Yusenko Renal Statistics	19445733	GSE11151
	Chromophobe Renal Cell Carcinoma vs. Normal	-4.150	-6.725	2.48E-03	Yusenko Renal Statistics	19445733	GSE11151
	Renal Oncocytoma vs. Normal	-2.807	-6.054	2.17E-03	Yusenko Renal Statistics	19445733	GSE11151
	Papillary Renal Cell Carcinoma vs. Normal	-3.476	-26.37	6.21E-18	Jones Renal Statistics	16115910	GSE15641
