# Supplementary material for: Comprehensive analysis of LAMC1 expression and prognostic value in kidney renal papillary cell carcinoma and clear cell carcinoma
Source: Front Mol Biosci. 2022 Sep 16;9:988777. doi: 10.3389/fmolb.2022.988777 (PMC9523316; doi:10.3389/fmolb.2022.988777)
Supplement: Supplementary file 4 [file Table3.XLSX]

## Sheet: KIRP
Call: survfit(formula = Surv(futime, fustat) ~ a, data = rt)
a=FALSE high expression
time	n.risk	n.event	survival	std.err	lower 95% CI	upper 95% CI
0.334	129	1	0.992	0.00772	0.977	1
0.66	121	1	0.984	0.0112	0.962	1
0.74	119	1	0.976	0.01382	0.949	1
0.803	118	1	0.968	0.01599	0.937	0.999
0.879	115	1	0.959	0.01793	0.925	0.995
0.89	114	1	0.951	0.01964	0.913	0.99
0.921	113	1	0.942	0.0212	0.902	0.985
0.995	110	1	0.934	0.02267	0.89	0.979
1.082	102	1	0.925	0.02422	0.878	0.973
1.334	93	1	0.915	0.02592	0.865	0.967
1.348	92	1	0.905	0.02748	0.852	0.96
1.359	91	1	0.895	0.02892	0.84	0.953
1.408	88	1	0.885	0.03033	0.827	0.946
1.614	81	1	0.874	0.03186	0.813	0.938
1.803	74	1	0.862	0.03354	0.799	0.93
1.91	73	1	0.85	0.0351	0.784	0.922
2.184	61	1	0.836	0.03719	0.766	0.912
2.556	55	1	0.821	0.0395	0.747	0.902
3.112	46	1	0.803	0.04248	0.724	0.891
3.578	41	1	0.783	0.04574	0.699	0.878
3.737	39	1	0.763	0.04878	0.674	0.865
4.022	36	1	0.742	0.05183	0.647	0.851
4.104	34	1	0.72	0.05471	0.621	0.836
4.208	31	1	0.697	0.05767	0.593	0.82
4.266	30	1	0.674	0.06024	0.566	0.803
4.852	26	1	0.648	0.06326	0.535	0.785
5.597	20	1	0.616	0.06788	0.496	0.764
7.148	12	1	0.564	0.07927	0.428	0.743
7.189	11	1	0.513	0.0871	0.368	0.715
7.353	9	1	0.456	0.09424	0.304	0.684
a=TRUE low expression
time	n.risk	n.event	survival	std.err	lower 95% CI	upper 95% CI
0.381	133	1	0.992	0.00749	0.978	1
0.551	131	1	0.985	0.01059	0.964	1
0.707	126	1	0.977	0.01308	0.952	1
0.901	124	1	0.969	0.01516	0.94	0.999
0.94	121	1	0.961	0.01702	0.928	0.995
1.29	97	1	0.951	0.01952	0.914	0.99
2.932	40	1	0.928	0.03023	0.87	0.989
3.6	32	1	0.899	0.04088	0.822	0.982
4.132	29	1	0.868	0.04985	0.775	0.971
8.058	6	1	0.723	0.13837	0.497	1

## Sheet: KIRC
Call: survfit(formula = Surv(futime, fustat) ~ a, data = rt)
a=FALSE high expression
time	n.risk	n.event	survival	std.err	lower 95% CI	upper 95% CI
0.118	248	1	0.996	0.00402	0.988	1
0.162	247	1	0.992	0.00568	0.981	1
0.186	244	1	0.988	0.00696	0.974	1
0.2	243	1	0.984	0.00803	0.968	1
0.255	242	1	0.98	0.00897	0.962	0.997
0.277	240	1	0.976	0.00982	0.957	0.995
0.381	238	1	0.972	0.0106	0.951	0.993
0.449	236	1	0.967	0.01132	0.946	0.99
0.455	235	1	0.963	0.012	0.94	0.987
0.499	230	1	0.959	0.01266	0.935	0.984
0.578	224	1	0.955	0.01331	0.929	0.981
0.608	222	1	0.951	0.01392	0.924	0.978
0.614	221	1	0.946	0.01451	0.918	0.975
0.671	218	1	0.942	0.01508	0.913	0.972
0.877	213	1	0.937	0.01564	0.907	0.969
0.901	211	1	0.933	0.01619	0.902	0.965
0.904	210	1	0.929	0.01671	0.896	0.962
0.921	209	1	0.924	0.01721	0.891	0.959
0.937	208	1	0.92	0.01769	0.886	0.955
1.027	198	1	0.915	0.0182	0.88	0.951
1.244	187	1	0.91	0.01875	0.874	0.948
1.315	185	1	0.905	0.01928	0.868	0.944
1.329	184	1	0.9	0.0198	0.862	0.94
1.512	178	1	0.895	0.02032	0.856	0.936
1.537	176	2	0.885	0.02133	0.844	0.928
1.564	174	1	0.88	0.0218	0.838	0.924
1.608	172	1	0.875	0.02227	0.832	0.92
1.77	166	1	0.87	0.02275	0.826	0.915
1.921	160	1	0.864	0.02325	0.82	0.911
1.978	159	1	0.859	0.02373	0.813	0.907
1.992	157	1	0.853	0.0242	0.807	0.902
2.104	153	1	0.848	0.02467	0.801	0.897
2.252	150	1	0.842	0.02515	0.794	0.893
2.285	149	1	0.836	0.02561	0.788	0.888
2.315	148	1	0.831	0.02605	0.781	0.883
2.419	145	1	0.825	0.02649	0.775	0.879
2.425	144	1	0.819	0.02692	0.768	0.874
2.608	138	1	0.813	0.02737	0.761	0.869
2.833	135	1	0.807	0.02783	0.755	0.864
2.945	132	1	0.801	0.02828	0.748	0.859
2.992	131	1	0.795	0.02872	0.741	0.853
3.044	128	1	0.789	0.02916	0.734	0.848
3.071	127	1	0.783	0.02958	0.727	0.843
3.104	123	1	0.776	0.03002	0.72	0.837
3.479	115	1	0.77	0.03051	0.712	0.832
3.679	113	1	0.763	0.03099	0.704	0.826
3.756	111	1	0.756	0.03146	0.697	0.82
3.775	108	1	0.749	0.03194	0.689	0.814
3.847	105	1	0.742	0.03242	0.681	0.808
3.923	101	1	0.734	0.03292	0.673	0.802
4.008	96	1	0.727	0.03345	0.664	0.795
4.34	81	1	0.718	0.03422	0.654	0.788
4.378	80	1	0.709	0.03495	0.644	0.781
4.452	77	2	0.69	0.03639	0.623	0.766
4.647	70	1	0.681	0.03718	0.611	0.757
5.238	53	1	0.668	0.03863	0.596	0.748
5.381	46	1	0.653	0.04043	0.579	0.737
5.425	45	1	0.639	0.04206	0.561	0.727
5.441	44	1	0.624	0.04353	0.544	0.716
6.181	29	1	0.603	0.04705	0.517	0.702
6.299	27	1	0.58	0.05033	0.49	0.688
7.126	14	1	0.539	0.06148	0.431	0.674
a=TRUE low expression
time	n.risk	n.event	survival	std.err	lower 95% CI	upper 95% CI
0.00548	263	1	0.996	0.0038	0.989	1
0.04932	261	1	0.992	0.00537	0.982	1
0.11233	258	1	0.989	0.00658	0.976	1
0.11507	257	1	0.985	0.0076	0.97	1
0.13973	255	1	0.981	0.00849	0.964	0.998
0.16986	253	1	0.977	0.0093	0.959	0.995
0.17808	252	1	0.973	0.01004	0.954	0.993
0.18904	251	1	0.969	0.01072	0.948	0.99
0.21096	250	1	0.965	0.01136	0.943	0.988
0.27123	249	1	0.961	0.01196	0.938	0.985
0.29041	248	1	0.958	0.01252	0.933	0.982
0.29863	247	1	0.954	0.01306	0.928	0.98
0.30137	246	1	0.95	0.01357	0.924	0.977
0.37534	243	1	0.946	0.01406	0.919	0.974
0.38082	242	1	0.942	0.01454	0.914	0.971
0.44384	239	1	0.938	0.015	0.909	0.968
0.46027	238	1	0.934	0.01545	0.904	0.965
0.50137	236	1	0.93	0.01588	0.9	0.962
0.55342	234	1	0.926	0.0163	0.895	0.959
0.5589	232	1	0.922	0.01671	0.89	0.956
0.56438	231	1	0.918	0.01711	0.885	0.952
0.65205	230	1	0.914	0.0175	0.881	0.949
0.66301	229	1	0.91	0.01787	0.876	0.946
0.8411	225	1	0.906	0.01824	0.871	0.943
0.85205	224	1	0.902	0.01861	0.866	0.939
0.85753	223	2	0.894	0.0193	0.857	0.933
0.91233	219	1	0.89	0.01964	0.852	0.929
0.91507	218	1	0.886	0.01997	0.848	0.926
0.94247	216	1	0.882	0.02029	0.843	0.922
0.99178	214	1	0.878	0.02061	0.838	0.919
1.18082	202	1	0.873	0.02096	0.833	0.915
1.21918	201	1	0.869	0.0213	0.828	0.912
1.22192	200	1	0.865	0.02163	0.823	0.908
1.25753	198	1	0.86	0.02196	0.818	0.904
1.30137	196	1	0.856	0.02228	0.813	0.901
1.30959	195	1	0.851	0.0226	0.808	0.897
1.31507	194	1	0.847	0.0229	0.803	0.893
1.39726	189	1	0.843	0.02322	0.798	0.889
1.53973	185	1	0.838	0.02353	0.793	0.885
1.54247	184	1	0.833	0.02384	0.788	0.882
1.5726	181	1	0.829	0.02415	0.783	0.878
1.58356	180	1	0.824	0.02445	0.778	0.874
1.64384	178	1	0.82	0.02475	0.773	0.87
1.74521	176	1	0.815	0.02504	0.767	0.866
1.76712	175	1	0.81	0.02533	0.762	0.862
1.86027	173	1	0.806	0.02561	0.757	0.857
1.87123	172	1	0.801	0.02589	0.752	0.853
1.94247	168	1	0.796	0.02617	0.747	0.849
2.0137	166	1	0.791	0.02645	0.741	0.845
2.10959	165	1	0.787	0.02672	0.736	0.841
2.14247	163	1	0.782	0.02699	0.731	0.836
2.1726	162	1	0.777	0.02725	0.725	0.832
2.24384	161	1	0.772	0.0275	0.72	0.828
2.30411	158	1	0.767	0.02776	0.715	0.824
2.3726	156	1	0.762	0.02801	0.709	0.819
2.40548	154	1	0.757	0.02827	0.704	0.815
2.42466	153	1	0.752	0.02851	0.699	0.81
2.53973	151	1	0.747	0.02875	0.693	0.806
2.55342	150	1	0.742	0.02899	0.688	0.802
2.59178	148	1	0.737	0.02923	0.682	0.797
2.61096	145	1	0.732	0.02946	0.677	0.792
2.71781	142	1	0.727	0.0297	0.671	0.788
2.79178	138	1	0.722	0.02995	0.666	0.783
2.86301	137	1	0.717	0.03019	0.66	0.778
2.98904	135	1	0.711	0.03043	0.654	0.774
3.00548	134	1	0.706	0.03067	0.648	0.769
3.04384	132	1	0.701	0.0309	0.643	0.764
3.20548	122	1	0.695	0.03117	0.636	0.759
3.26301	120	1	0.689	0.03145	0.63	0.754
3.28767	119	2	0.678	0.03197	0.618	0.743
3.36986	116	1	0.672	0.03222	0.611	0.738
3.39178	115	1	0.666	0.03247	0.605	0.733
3.60274	108	1	0.66	0.03274	0.599	0.727
3.60822	107	1	0.654	0.03301	0.592	0.722
3.66301	106	1	0.647	0.03327	0.585	0.716
3.88219	99	1	0.641	0.03357	0.578	0.71
4.09041	87	1	0.633	0.03399	0.57	0.704
4.29315	78	1	0.625	0.03451	0.561	0.697
4.35068	77	1	0.617	0.035	0.552	0.69
4.35342	76	1	0.609	0.03547	0.543	0.683
4.35616	75	1	0.601	0.03592	0.535	0.676
4.41096	73	1	0.593	0.03636	0.526	0.668
4.45479	71	1	0.584	0.03679	0.517	0.661
4.49041	69	1	0.576	0.03722	0.507	0.654
4.53973	68	1	0.567	0.03762	0.498	0.646
4.55068	66	1	0.559	0.03802	0.489	0.639
4.69589	64	1	0.55	0.03842	0.48	0.631
4.72329	63	1	0.541	0.03879	0.47	0.623
5.23836	43	1	0.529	0.03988	0.456	0.613
5.2411	42	1	0.516	0.04087	0.442	0.603
5.40274	39	1	0.503	0.04191	0.427	0.592
5.72603	35	1	0.489	0.0431	0.411	0.581
5.87671	33	1	0.474	0.04427	0.395	0.569
6.10137	28	1	0.457	0.04581	0.375	0.556
6.41918	22	1	0.436	0.0482	0.351	0.542
6.53699	20	1	0.414	0.05049	0.326	0.526
6.72329	19	1	0.393	0.05233	0.302	0.51
7.5726	9	1	0.349	0.06208	0.246	0.494
