# Supplementary material for: Comprehensive analysis of LAMC1 expression and prognostic value in kidney renal papillary cell carcinoma and clear cell carcinoma
Source: Front Mol Biosci. 2022 Sep 16;9:988777. doi: 10.3389/fmolb.2022.988777 (PMC9523316; doi:10.3389/fmolb.2022.988777)
Supplement: Supplementary file 7 [file Table4.XLSX]

## Sheet: Sheet1
Table S4 Univariate and multivariate analysis of the relationship between LAMC1 expression and overall survival among KIRP and KIRC patients
	KIRP						KIRC
Parameter	Univariate analysis			Multivariate analysis			Univariate analysis			Multivariate analysis
	HR	95% CI	FDR-value	HR	95% CI	FDR-value	HR	95% CI	FDR-value	HR	95% CI	FDR-value
LAMC1	2.864	1.900-4.316	2.67e-06	2.344	1.559-3.524	0.000164	0.750	0.601-0.935	0.0355	0.900	0.698-1.161	4.96E-01
age	0.989	0.960-1.020	0.576	1.011	0.978-1.045	0.59	1.030	1.017-1.044	5.78e-05	1.032	1.017-1.048	1.59E04
gender	0.622	0.296-1.307	2.63E-01	0.836	0.383-1.823	0.705	0.938	0.679-1.297	0.741	0.987	0.708-1.377	9.52E-01
stage	2.740	1.991-3.770	5.24e-09	4.063	2.402-6.872	1.08e-06	1.926	1.678-2.209	1.73e-19	1.683	1.059-2.674	4.74E-02
grade	NA	NA	NA	NA	NA	NA	2.302	1.858-2.851	2.69e-13	1.517	1.194-1.929	1.86E-03
T	2.248	1.620-3.118	6.075e-06	0.504	0.282-0.899	0.0355	1.987	1.674-2.357	4.97e-14	0.910	0.596-1.389	7.05E-01
M	NA	NA	NA	NA	NA	NA	4.388	3.178-6.060	4.27e-18	1.252	0.631-2.487	5.90E-01
HR: hazard ratio; CI: confidence interval; T: Tumor; M: Metastasis
