# Supplementary material for: Comprehensive analysis of LAMC1 expression and prognostic value in kidney renal papillary cell carcinoma and clear cell carcinoma
Source: Front Mol Biosci. 2022 Sep 16;9:988777. doi: 10.3389/fmolb.2022.988777 (PMC9523316; doi:10.3389/fmolb.2022.988777)
Supplement: Supplementary file 8 [file Table1.XLSX]

## Sheet: Sheet1
Table S1. The functions and purposes of using various public online databases in this study
Database	Functions	Application purposes
Oncomine	Totaling and standardizing published cancer microarray datasets	Exploring LAMC1 gene expression
TIMER	Systematic analysis of tumor immune infiltrates	Exploring LAMC1 gene expression and immune infiltration
UALCAN	Facilitating tumor subgroup gene expression and survival analyses	Exploring LAMC1 gene expression and clinicopathological features
TCGA	Comprehensive cancer genome data	Exploring LAMC1 gene expression and prognostic factors
TISIDB	Analyzing immune cell and immunoregulatory molecule	Exploring LAMC1 gene expression and immunoregulatory molecule
The K–M plotter database	Prognostic analysis	Prognostic analysis based on LAMC1 expression levels in related enriched or decreased immune cell subsets
Sangerbox	Online portal for TCGA data analysis	ssGSEA analyses for tumor immune microenvironment, neoantigen and TMB
UCSC Xena	Online data analysis and visualization platform	Exploring the prognostic value of LAMC1 methylation and CNV
cBioPortal	Including multiple cancer genomics studies	Exploring the alteration frequency and CNV of LAMC1
SurvivalMeth	A web server to investigate the effect of DNA methylation-related functional elements on prognosis	Exploring LAMC1 DNA methylation and prognosis
GSEA	Gene set enrichment analysis	LAMC1 expression phenotype enrichment
GeneMANIA	Establishing co-expression network	Investigating genes interacting with LAMC1
Metascape	Functional enrichment analyses	Exploring major biological processes
GSCALite	Covers multiple databases and studies	Analysis of Cancer-related pathways, miRNA networks and drug sensitivity
